# Supplementary material for: A novel de Novo KCNC1 mutation (c.1147 C > T) presenting with epilepsy and ADHD: a case report and literature review
Source: BMC Neurol. 2026 Feb 2;26:141. doi: 10.1186/s12883-026-04677-z (PMC12954995; doi:10.1186/s12883-026-04677-z)
Supplement: Supplementary file 1 — Supplementary Material 1. [file 12883_2026_4677_MOESM1_ESM.xls]

## Sheet: Sheet1
Table S1 Clinical characteristics and genetic test results of all patients
First author	Patient number	Genomic or cDNA coordinate	Protein coordinate	Inheritance	Gender	Consultation age	Onset age		Onset symptoms						Epilepsy symptoms				Neurological examination				Developmental delay or regression	Neurodevelopmental Disorders	Cognitive decline	EEG		MRI		Famliy history	Abnormal birth history	Febrile convulsions		Other gene mutations									Treatment and treatment reaction
									GTCS	MS	Ataxia	Tremor	Others		GTCS	MS	Others		Ataxia	Hypotonia	Others												Fever positive reaction				Craniofacial dysmorphic features		Musculoskeletal/Systemic features		Other developmental problems		Treatment for epilepsy	Treatment for other symptoms	Treatment reaction	Treatment reaction for GTCS	Treatment reaction for MS	Treatment reaction for EEG	Treatment reaction for ataxia
				1=De novo; 2=Autosomal dominant	0=Male; 1=Female			0=Neonatal period(birth-28d); 1=Infant period(28d-1y); 2=Toddler's period(1y-3y); 3=Preschool age(3y-7y); 4=School age(7-12y); 5=Adolescence(12-18y)	0=No; 1=Yes	0=No; 1=Yes	0=No; 1=Yes	0=No; 1=Yes	0=No; 1=Yes	Description	0=No；1=Yes	0=No；1=Yes	0=No；1=Yes	Description	0=No; 1=Yes	0=No; 1=Yes	0=No; 1=Yes	Description	0=No; 1=Developmental delay; 2=Developmental regression	0=No; 1=ID; 2=Learning difficulties; 3= ADHD	0=No; 1=Yes	0=Normal; 1=Epileptiform discharge; 2=No epileptiform discharge but other abnormality		0=Normal; 1=Cerebellar atrophy；2=No cerebellar atrophy but other abnormality	Description for other abnormality	0=No family history of epilepsy; 1=Family history of epilepsy； 2=Family history of KCNC1； 3=Family history of febrile convulsions and no epilepsy	0=No; 1=Yes	0=No; 1=Yes	0=No; 1=Yes	0=No; 1=Yes	Description	Pathogenicity	0=No; 1=Yes	Description	0=No; 1=Yes	Description	0=No; 1=Yes	Description	0=No; 1=Fewer than three drugs; 2=Three or more drugs; 3=Non-drug therapy	0=No；1=Yes	0=No；1=Yes	0=Clinical cure; 1=Improvement; 2=No improvement	0=Clinical cure; 1=Improvement; 2=No improvement	0=Clinical cure; 1=Improvement; 2=No improvement	0=Clinical cure; 1=Improvement; 2=Aggravation
Our report	1	c.1147C>T	p.His383Tyr	0	0	10y	1y	2	1	0	0	0	0		1	1	0		0	0	0		0	3	0	1		0		3	0	1	0	1	KCNB1	Uncertain	0		0		1	Idiopathic short stature	1	0	1	0	0	2	NA
Zhang X [8]	2	c.959G>A	p.Arg320His	2	0	28y	10y	4	0	0	0	0	1	Epilepsy？	0	1	0		1	NA	NA		NA	1	NA	NA		NA		NA	NA	0	0	0			0		0		1	Decreased vision	NA	NA	NA	NA	NA	NA	NA
Zhang J [14]	3	c.1262C>T	p.Ala421Val	0	1	3y	3m	1	0	1	0	1	0		0	1	1	FS	1	NA	NA		1	1	0	1		0		NA	NA	0	0	0			0		0		0		NA	NA	NA	NA	NA	NA	NA
Zhang J [14]	4†	c.959G>A	p.Arg320His	0	1	13y	10y	4	1	0	0	0	0		1	1	0		1	0	0		0	0	0	1		0		NA	1	0	0	0			0		0		0		2	0	1	0	1	NA	2
Zhang J [14]	5†	c.959G>A	p.Arg320His	0	1	12y	11y	4	1	0	0	0	0		0	1	1	FS	1	NA	NA		2	1	0	1		0		NA	NA	0	0	0			0		0		0		NA	NA	NA	NA	NA	NA	NA
Du [15]	6	c.959G>A	p.Arg320His	0	0	11y	6y	3	1	0	0	0	0		1	0	0		1	1	1	Horizontal nystagmus of fixation side	NA	1	0	1		1	NA	0	0	0	0	0			0		0		0		1	0	1	1	0	1	2
Cai [16]	7	c.959G>A	p.Arg320His	0	NA	NA	1.5y	2	NA	NA	NA	NA	NA		1	1	0		NA	NA	NA		NA	NA	NA	1		2	The cerebellar sulci increased and deepened slightly, the four ventricles and cisterna increased slightly	NA	NA	NA	NA	NA			NA		NA		NA		1	1	NA	NA	NA	NA	NA
Yang [17]	8	c.1262C>T	p.Ala421Val	0	1	8y	4m	1	0	1	0	0	0		1	1	0		1	1	0		1	1	0	1		0		0	0	0	0	0			1	Happy demeanor, Dysconjugate gaze, Bilateral downward slanting palpebral fissures, High-arched palate	1	Dorsal hirsutism, Long slender extremities, Joint hyperextensibility, Pes planus	1	Perseverative speech (poorly intelligible)	1	0	1	0	1	NA	NA
Muona/Oliver [2,18]	9	c.959G>A	p.Arg320His	0	0	42y	12y	5	0	1	0	0	0		1	1	0		1	NA	NA		0	0	1	1		1	NA	0	0	0	1	0			0		0		0		2	0	NA	NA	NA	NA	NA
Muona/Oliver [2,18]	10	c.959G>A	p.Arg320His	0	0	40y	6y	3	0	1	0	0	0		1	1	0		1	NA	NA		0	0	1	1		1	NA	0	0	0	0	0			0		0		0		2	0	NA	NA	NA	NA	NA
Muona/Oliver [2,18]	11	c.959G>A	p.Arg320His	0	0	42y	3y	3	0	0	1	0	0		1	1	0		1	NA	NA		0	0	0	1		1	NA	0	0	0	0	0			0		0		0		2	0	NA	NA	NA	NA	NA
Muona/Oliver [2,18]	12	c.959G>A	p.Arg320His	0	1	38y	10y	4	0	1	0	0	1	Absence epilepsy	1	1	1	Absence epilepsy	1	NA	NA		0	0	1	1		1	NA	0	0	0	0	0			0		0		0		2	0	NA	NA	NA	NA	NA
Muona/Oliver [2,18]	13	c.959G>A	p.Arg320His	0	0	26y	9y	4	0	1	0	1	0		1	1	0		1	NA	NA		0	2	0	1		1	NA	0	0	0	0	0			0		0		0		2	0	NA	NA	NA	NA	NA
Muona/Oliver [2,18]	14	c.959G>A	p.Arg320His	0	1	24y	7y	4	0	1	0	1	0		1	1	0		1	NA	NA		0	0	0	1		1	NA	0	0	0	1	0			0		0		0		2	0	NA	NA	NA	NA	NA
Muona/Oliver [2,18]	15	c.959G>A	p.Arg320His	0	1	21y	10y	4	0	1	0	0	0		1	1	0		1	NA	NA		0	0	0	1		1	An enlarged 4th ventricle	0	0	0	0	0			0		0		0		2	0	NA	NA	NA	NA	NA
Muona/Oliver [2,18]	16	c.959G>A	p.Arg320His	0	1	26y	12y	5	0	1	0	1	0		1	1	0		1	NA	NA		0	0	1	1		0		0	0	0	1	0			0		0		0		1	0	NA	NA	NA	NA	NA
Muona/Oliver [2,18]	17	c.959G>A	p.Arg320His	2	1	27y	9y	4	0	1	0	0	0		1	1	0		1	NA	NA		0	0	1	1		1	An enlarged 4th ventricle	0	0	0	0	0			0		0		0		2	0	NA	NA	NA	NA	NA
Muona/Oliver [2,18]	18	c.959G>A	p.Arg320His	2	1	27y	9y	4	0	1	0	0	0		1	1	0		1	NA	NA		0	0	1	1		0		0	0	0	0	0			0		0		0		2	0	NA	NA	NA	NA	NA
Muona/Oliver [2,18]	19‡	c.959G>A	p.Arg320His	0	1	44y	10y	4	0	1	0	1	0		1	1	0		1	NA	NA		0	0	1	1		1	Deterioration from mild cerebellar atrophy at age 16 to moderate cerebellar atrophy at age 44	2	0	0	0	0			0		0		0		2	0	NA	NA	NA	NA	NA
Muona/Oliver [2,18]	20‡	c.959G>A	p.Arg320His	0	1	39y	13y	5	1	1	0	0	0		1	1	0		1	NA	NA		1	2	1	1		1	Moderate to severe cerebellar atrophy seen on ages 23 and age 39，an enlarged 4th ventricle	2	0	0	0	0			0		0		0		1	1	NA	NA	NA	NA	NA
Muona/Oliver [2,18]	21‡	c.959G>A	p.Arg320His	1	0	21y	12y	5	0	1	1	1	0		1	1	0		1	NA	NA		1	2	1	1		0		2	0	0	0	0			0		0		0		1	1	NA	NA	NA	NA	NA
Muona/Oliver [2,18]	22‡	c.959G>A	p.Arg320His	1	1	18y	14y	5	1	0	0	0	0		1	0	0		1	NA	NA		1	2	0	1		0		2	0	1	0	0			0		0		0		1	0	NA	NA	NA	NA	NA
Muona/Oliver [2,18]	23	c.959G>A	p.Arg320His	0	0	20y	10y	4	0	1	0	0	0		1	1	0		1	NA	NA		0	0	1	1		0		0	0	1	0	0			0		0		0		2	0	NA	NA	NA	NA	NA
Muona/Oliver [2,18]	24	c.959G>A	p.Arg320His	0	0	52y	9y	4	1	0	0	0	0		1	1	0		1	NA	NA		0	0	0	1		0		0	0	0	1	0			0		0		0		1	0	NA	NA	NA	NA	NA
Oliver [18]	25	c.959G>A	p.Arg320His	2	0	18y	8y	4	0	1	0	1	0		0	1	0		1	NA	NA		0	0	0	1		0		0	0	0	1	0			0		0		0		1	1	NA	NA	NA	NA	NA
Oliver [18]	26§	c.959G>A	p.Arg320His	1	0	17y	12y	5	1	0	0	0	0		1	1	0		1	NA	NA		0	0	1	1		1	An enlarged 4th ventricle	2	0	0	0	0			0		0		0		1	0	NA	NA	NA	NA	NA
Oliver [18]	27§	c.959G>A	p.Arg320His	0	1	40y	15y	5	1	1	0	1	0		1	1	0		1	NA	NA		0	2	1	1		0		2	0	0	0	0			0		0		0		1	0	NA	NA	NA	NA	NA
Oliver [18]	28	c.959G>A	p.Arg320His	2	0	63y	9y	4	1	1	0	1	0		1	1	0		1	NA	NA		0	2	1	1		0		0	0	0	1	0			0		0		0		2	1	NA	NA	NA	NA	NA
Clatot [1]	29	c.1300G>C	p.Val434Leu	0	1	18m	2m	1	0	0	0	0	1	Nystagmus	0	0	0		0	1	1	Apparent sensory nystagmus Concern for cortical visual impairment	1	NA	NA	1		0		NA	NA	0	0	0			0		0		1	Mildly pale optic nerves, Expressive language impairment	NA	NA	NA	NA	NA	NA	NA
Clatot [1]	30	c.1294G>A	p.Val432Met	0	0	3y	3m	1	0	0	0	0	1	Hypotonia	0	0	0		1	1	0		1	NA	NA	NA		0		NA	NA	0	0	0			0		0		1	Poorly intelligible speech	NA	NA	NA	NA	NA	NA	NA
Clatot [1]	31	c.1290G>A	p.Met430Ile	0	1	5y	NA	NA	0	0	0	0	1	Gross motor delay	0	0	0		0	1	0		1	NA	NA	NA		NA		NA	1	0	0	0			0		0		0		NA	NA	NA	NA	NA	NA	NA
Poirier [6]	32¶	c.1015C>T	p.Arg339*	1	1	10y	11m	1	0	0	0	0	1	Developmental delay	0	0	0		0	1	0		1	1	1	0		0		2	0	0	0	0			1	No.32-No.34: Epicanthal folds, Ptosis, Short philtrum, Prognathism, Fetal pads, Prominent ears	0		0		NA	NA	NA	NA	NA	NA	NA
Poirier [6]	33¶	c.1015C>T	p.Arg339*	1	0	40y	NA	NA	0	0	0	0	1	Developmental delay	0	0	0		0	1	0		1	1	1	NA		NA		2	0	0	0	1	TPH1, MADD, EGFR,CES5A, GADL1, SLC35A5, and KIAA1024	NA	1		0		0		NA	NA	NA	NA	NA	NA	NA
Poirier [6]	34¶	c.1015C>T	p.Arg339*	1	0	NA	NA	NA	0	0	0	0	1	Developmental delay	0	0	0		0	1	0		1	1	1	NA		NA		2	0	0	0	0			1		0		0		NA	NA	NA	NA	NA	NA	NA
Kim [19]	35††	c.959G>A	p.Arg320His	2	0	12y	9y	4	0	0	0	1	0		1	1	0		1	0	1	Increased knee-jerk reflex and ankles-jerk reflex	0	3	1	1		1	NA	2	0	0	0	0			0		0		1	Suspected autistic features	1	0	1	0	1	NA	2
Kim [19]	36††	c.959G>A	p.Arg320His	2	0	10y	7y	4	1	0	0	0	0		1	1	0		1	NA	NA		NA	NA	NA	1		NA		2	0	NA	NA	NA			NA		NA		0		1	0	1	0	1	NA	NA
Cameron [5]	37	c.1262C>T	p.Ala421Val	0	1	16y	birth	0	1	0	0	0	0		1	1	1	Absence	1	NA	NA		1	1	0	1		0		1	0	0	0	0			0		0		0		NA	NA	1	2	2	NA	NA
Cameron [5]	38	c.1262C>T	p.Ala421Val	0	0	3y	3m	1	1	0	0	0	0		1	0	0		1	1	0		1	1	0	1		0		0	0	0	0	0			0		0		1	Esophagitis Sleeping disturbance Failure to thrive Pectus excavatum	1	0	1	1	1	NA	NA
Cameron [5]	39	c.1262C>T	p.Ala421Val	0	1	15y	10m	1	1	0	0	0	0		1	1	0		0	NA	NA		1	1	0	1		0		0	0	0	0	0			1	Macrostomia, Smooth philtrum, Up-slanting palpebral fissures, Dental enlargement	0		0		1	1	1	1	1	NA	NA
Cameron [5]	40	c.1262C>T	p.Ala421Val	0	0	NA	9m	1	1	0	0	0	0		1	1	1	Atypical absence，hypotonia	1	1	1	Mild decreased power	1	1	0	1		0		0	0	0	0	0			1	Macrostomia, Smooth philtrum, Up-slanting palpebral fissures, Dental enlargement	0		1	Gastro-esophageal reflux disease(GERD) Chronic diarrhoea Failure to thrive Central sleep apnoea Autism Functional B cell deficiency	3	0	1	1	1	NA	NA
Cameron [5]	41	c.1262C>T	p.Ala421Val	0	1	NA	9.5m	1	1	0	0	0	0		0	1	0		1	1	1	Mild athetosis	1	1	0	1		0		0	0	0	0	0			0		0		0		1	0	1	1	1	NA	NA
Cameron [5]	42	c.1262C>T	p.Ala421Val	0	0	9y	5m	1	1	0	0	0	0		1	0	1	Absence with myoclonus	1	1	0		1	1	0	1		0		0	0	0	0	0			1	Macrostomia, Smooth philtrum, Up-slanting palpebral fissures, Dental enlargement	1	Joint hypermobility	1	Sleep disturbance	1	0	1	1	1	NA	NA
Cameron [5]	43	c.950G>A	p.Arg317His	2	0	NA	NA	NA	0	0	0	0	1	Developmental encephalopathy	0	0	0		0	NA	NA		NA	1	0	2	Irregular generalized spike wave discharges	1	NA	NA	NA	0	0	1	Maternally inherited MAOA variant	Mutation in MAOA has been implicated in DE, autism, and behavioral distur bances	0		0		1	Autism	NA	NA	NA	NA	NA	NA	NA
Cameron [5]	44	c.1474C>T	p.Gln492X	2	1	NA	NA	NA	0	0	0	0	1	Developmental encephalopathy	0	0	0		0	NA	NA		NA	1	0	1		NA		2	NA	0	0	1	Maternally inherited MAOA variant	Mutation in MAOA has been implicated in DE, autism, and behavioral distur bances	0		0		0		NA	NA	NA	NA	NA	NA	NA
Cameron [5]	45	c.1474C>T	p.Gln492X	2	0	NA	NA	NA	0	0	0	0	1	Developmental encephalopathy	0	0	0		0	NA	NA		NA	1	0	1		NA		2	NA	0	0	1	Maternally inherited MAOA variant	Mutation in MAOA has been implicated in DE, autism, and behavioral distur bances	0		0		1	Nephroblastoma	NA	NA	NA	NA	NA	NA	NA
Cameron [5]	46	c.1538C>T	p.Ala513Val	2	NA	NA	NA	NA	0	0	0	0	1	EIFMS	0	0	1	EIFMS	NA	NA	NA		NA	NA	NA	1		NA		NA	NA	0	0	0			0		0		0		NA	NA	NA	NA	NA	NA	NA
Park [3]	47	c.623G>A	p.Cys208Tyr	0	1	23y	2y	2	0	1	0	1	0		0	1	0		0	1	0		0	NA	0	0		0		NA	NA	0	0	0			0		0		1	Scoliosis	1	1	1	2	2	NA	NA
Park [3]	48	c.1196C>T	p.Thr399Met	0	0	18y	1y+	2	0	0	0	0	1	Developmental delay	0	0	0		0	NA	NA		1	0	0	0		0		NA	NA	0	0	0			1	Hypertelorism, Long palpebral fissures, Broad nose, Large ears, Diastema, Micrognathia	0		1	Frequent diarrhea and vomiting	NA	NA	NA	NA	NA	NA	NA
Park [3]	49	c.1262C>T	p.Ala421Val	0	1	5y	5m	1	0	1	0	0	0		1	1	1	Focal onset impaired awareness	1	1	0		1	0	0	1		0		NA	NA	0	0	0			0		0		0		2	0	1	1	1	NA	NA
Park [3]	50	c.1262C>T	p.Ala421Val	0	1	2y	3w	0	0	0	0	0	1	Seizures then occurred 15–35 times per day and lasted for 5–35 sec, Febrile exacerbation	0	1	1	Absence with myoclonus, absence epilepsy	1	1	0		1	0	NA	1		0		NA	NA	0	1	0			0		0		0		1	0	1	2	2	NA	NA
Park [3]	51	c.1262C>T	p.Ala421Val	0	0	2y	5m	1	0	1	0	0	0		1	1	1	Absence with myoclonus, absence epilepsy	0	NA	NA		1	0	0	1		0		NA	NA	NA	NA	NA			NA		NA		0		2	0	1	1	1	NA	NA
Barot [20]	52	c.959G>A	p.Arg320His	2	0	18y	11y	4	1	0	0	0	0		1	1	0		1	NA	NA		1	NA	NA	1		2	Mildly prominent right retro-cerebellar cistern	0	0	0	0	1	EPM2	Non-pathogenic	0		0		1	Electromyogram for the right lower extremity, P38 to N47 amplitude was abnormally high	2	0	1	1	1	NA	3
Mahale [21]	53	c.959G>A	p.Arg320His	2	0	26y	10y	4	1	0	0	0	0		1	0	0		1	0	1	Nystagmus	1	3	0	0		1	NA	0	0	1	0	0			0		1	Congenital right talipes equinovarus	0		1	0	1	0	0	NA	NA
He [7]	54	c.959G>A	p.Arg320His	0	0	26y	6y	3	1	0	0	0	0		1	0	1	Hand and foot paralysis Convulsions of the whole body when he was frightened or stressed	1	NA	NA		1	NA	NA	1		2	Normal(26-year-old Brain CT) Slerosis of the right hippocampus was suspected(8-years-old MRI) A single spike in the right frontal region during light sleep(9-year-old PetCT) Normal(26-year-old brain MRI)	0	1	0	0	1	CAPN3、NEFH、APOB	Closely related to the clinical phenotypes of the patient	0		0		0		1	0	1	2	NA	NA	NA
Ambrosino [22]	55	c.1273G>A	p.Val425Met	0	1	8y	16m	2	0	1	0	0	0		0	1	0		1	1	0		1	NA	0	1		NA		0	0	1	0	0			0		0		0		2	1	1	0	0	0	NA
†: Family 1; ‡: Family 2; §: Family 3; ¶: Family 4;††: Family 5; GTCS: Generalized tonic-clonic seizures; MS: Myoclonus; EEG: Electroencephalogram; FS:Focal seizure; EIFMS:Epilepsy of Infancy with Focal Migrating Seizures; ADHD: Attention-Deficit / Hyperactivity Disorder; MRI: Magnetic resonance imaging; Ala: Alanine; Arg: Arginine; Cys: Cysteine; Gln: Glutamine; Ile: Isoleucine; Leu: Leucine; Me…
[truncated: 6 more columns]
